# Supplementary material for: Donor Fractions of Cell-Free DNA Are Elevated During CLAD But Not During Infectious Complications After Lung Transplantation
Source: Transpl Int. 2024 Jul 24;37:12772. doi: 10.3389/ti.2024.12772 (PMC11303165; doi:10.3389/ti.2024.12772)
Supplement: Supplementary file 1 [file DataSheet1.zip]

Archive with 2 entries (2 files):
- Supplementary data.docx
- __MACOSX/._Supplementary data.docx
